# Supplementary material for: Comparison of Sample Preparation and Detection Methods for the Quantification of Synthetic Musk Compounds (SMCs) in Carp Fish Samples
Source: Molecules. 2024 Nov 19;29(22):5444. doi: 10.3390/molecules29225444 (PMC11597492; doi:10.3390/molecules29225444)
Supplement: Supplementary file 1 [file molecules-29-05444-s001.zip]

Archive with 1 entries (1 files):
- molecules-3268282-supplementary.pdf
